# Supplementary material for: Effects of moderate and high intensity isocaloric aerobic training upon microvascular reactivity and myocardial oxidative stress in rats
Source: PLoS One. 2020 Feb 7;15(2):e0218228. doi: 10.1371/journal.pone.0218228 (PMC7006926; doi:10.1371/journal.pone.0218228)
Supplement: S2 Dataset — (XLSX) [file pone.0218228.s002.xlsx]

## Sheet: Raw data - Oxidative stress
Catalase				SOD				TBARS				GPX				Carbonyl Protein
SC	MI	HI		SC	MI	HI		SC	MI	HI		SC	MI	HI		SC	MI	HI
20.84	15.35	13.02		0.079	0.094	0.34		44.5868	27.8883	21.2043		0.00034	0.00018	0.00034		0.01	0.02	0.07
8.4	8.87	22.06		0.099	0.024	0.121		26.8827	25.6525	25.162		0.00029	0.00013	0.00034		0.02	0.02	0.06
11.6	6.28	10.38		0.071	0.181	0.029		33.7106	18.0859	22		0.00013	0.00033	0.00042		0	0.06	0.05
14.56	20.4	10.44		0.058	0.078	0.119		29.3958	22.2275	22.876		9e-05	0.00048	0.00038		0.01	1.28	0.06
13.05	3.94	1.88		0.094	0.106	0.088		25.1566	18.8255	29.446		0.00018	0.00037	0.00041		0	0.02	0.02
21.58	9.81	11.46		0.028	0.135	0.104		20.7809	17.9858	28.2018		0.00015	0.00033	0.0002		0.02	0.02	0.06
31.82	21.01	12.01		0.059	0.085	0.128		18.66	28.5536	30.6907		0.00044	0.00034	0.00042		0	0.03	0.03
22.36	11.22	6.75		0.069	0.077	0.14		25.0325	23.0478	18.5653		0.00036	0.00041	0.00036		0.02	0.04	0.01

## Sheet: Raw data - ACh 
Sample		Arteriolar Field		SC				MI				HI						Sample	Arteriolar Field	Baseline diameter (um)
				10-8M	10-6M	10-4M		10-8M	10-6M	10-4M		10-8M	10-6M	10-4M						SC	MI	HI
																		1	A1	60.3	93.68	55.84
1		A1		106.5	128.2	145.6		125.7	153.7	190.5		121.3	168.6	178.6					A2	69	46.46	55.52
		A2		108	115.3	140.8		122.4	144.2	192.3		117.5	126.6	142.6					A3	66.9	83.04	81.69
		A3		111.1	117.3	153.8		132.3	152.6	218.5		111	120	164
																		2	A1	73.4	76.71	80.71
2		A1		104.8	121.2	150.4		116.9	128.5	136.5		128	131.6	166.6					A2	83.4	73.48	84.29
		A2		115.2	127.3	162.6		139.6	151.8	173.2		128.3	152.4	184.4					A3	48.9	67.38	112.83
		A3		119.3	124.2	169.9		108.6	125.6	147.6		117.4	126.7	156.9
																		3	A1	84.4	88.1	82.84
3		A1		108.7	123.8	139.4		139.5	166.9	202.1		114.6	127	191					A2	74.2	69.98	133.42
		A2		107.2	121.9	140.3		112	139.6	181.1		110.6	119.9	192.2					A3	44.3	70.64	60.01
		A3		112.1	128.6	146.8		108.6	125.6	147.6		112.7	144.6	196.4
																		4	A1	60.7	68.24	55.81
4		A1		110.7	118.2	148.4		113.3	132	170		115.4	140	181.5					A2	53.1	96.25	64.46
		A2		109.1	124.1	147.6		103.1	122	167.4		115.2	136	159.9					A3	52.9	72.63	62.9
		A3		106.1	125.6	158.3		107.8	120.1	146.2		119.9	143	168
																		5	A1	58.1	66.5	46.77
5		A1		111.3	128.3	156.3		110.1	133.5	156.4		137.5	151.4	152					A2	80	113.67	38.94
		A2		107	133.4	162.7		106.3	130.2	187.9		149	143.6	152.4					A3	79.6	59.38	99.66
		A3		105.2	122	159.8		108.9	125.1	189.5		183.4	170.5	192.2
																		6	A1	92.1	84.42	56.73
6		A1		102.1	113	110.5		117	145.3	139		106.3	115.8	144.4					A2	68.3	65.9	45.19
		A2		103.9	133.5	139		82.7	101.6	116.3		127.7	189.8	209.8					A3	84.9	64.03	51.21
		A3		106.8	105.4	104.1		122.5	127.2	171.3		107.5	129.3	149.6
																		7	A1	78.7	72.52	70
7		A1		130.2	134.1	158.4		105	117.5	122.3		106.2	128.6	163.5					A2	63.9	88.54	93.33
		A2		141.2	141.7	139		156.4	189.3	195.2		119	156.1	165.1					A3	80.9	80.91	35.98
		A3		126.5	134.5	131.2		129.4	186.4	190		135.7	114.5	170.5
																		8	A1	74.9	54.63	94.8
8		A1		110.3	113.1	117.7		143.9	160.6	164		119.5	118	109.4					A2	88.7	57.13	53.47
		A2		113.6	119.9	111.5		98.2	130.4	140.5		121.5	159.3	159					A3	99.8	83.5	76.8
		A3		116.1	113.4	112.9		127.8	154	157.9		108.4	114.6	114.8

## Sheet: Raw data - SNP
Sample		Arteriolar Field		SC				MI				HI						Sample	Arteriolar Field	Baseline diameter (um)
				10-8M	10-6M	10-4M		10-8M	10-6M	10-4M		10-8M	10-6M	10-4M						SC	MI	HI
																		1	A1	65.7	67.46	58.66
1		A1		109.4	108.4	104.4		126.1	137.6	173.1		123	133.8	178.5					A2	67.3	88.02	82.19
		A2		112.1	119.6	115.4		113.6	130.4	147.9		115	122.1	165.5					A3	82.4	62.95	44.39
		A3		127.6	135.8	127.6		111.9	130.3	157.8		101.3	109	150.3
																		2	A1	50.8	58.89	79.89
2		A1		112.1	123.1	155.9		98.7	106.5	134.3		96.6	93.2	112.7					A2	66	92.7	82.76
		A2		109.5	141.5	153.5		104.9	114.8	134.4		101.7	97.9	126					A3	47.6	78.82	100.33
		A3		104.8	109.5	122.2		155.3	145.2	162.9		106	114.9	132.7
																		3	A1	53.8	52.08	82.92
3		A1		103.1	108.7	118.3		106.6	119.8	152.3		125.9	130.5	132.9					A2	85.3	68.07	56.61
		A2		111.1	121.4	131.4		106.8	115.4	134.9		97.9	101.2	103.4					A3	52.6	58.57	66.47
		A3		107.6	111.7	114.9		113.2	111.5	115.5		112.8	124	162.1
																		4	A1	71.3	103.21	64.13
4		A1		113.4	127.6	133.7		118.9	119.2	142.3		135.7	149.7	177.9					A2	69.8	60.02	56.3
		A2		119.5	130.7	135.5		123.5	128	134.5		114.4	109.3	106					A3	74.3	83.97	65.07
		A3		127	137.3	163.7		112.2	111.5	133.5		135.1	131	123.8
																		5	A1	62.9	102.6	39.91
5		A1		107.6	116	126.7		109.9	115.5	130		132.6	150	169.5					A2	75.4	58.17	87.89
		A2		130.8	140.4	155.6		102.9	112.4	147.6		105.7	168.2	184					A3	114	74.1	98.62
		A3		129.7	139.1	156.2		109.7	114.3	132.8		117.7	111.7	132
																		6	A1	74.7	77.37	33.86
6		A1		151.7	181.7	182.2		97.2	102.9	134.7		105	110.3	106.8					A2	84.6	42.66	71.09
		A2		113.8	102.8	151.1		95.6	107.1	147.9		111.1	101	112					A3	59.7	80.83	69.98
		A3		110	112.3	160.2		104.6	108.9	128.6		106.6	104.4	108
																		7	A1	54.1	54	42.53
7		A1		104.4	118.5	163.3		128.3	141.2	140.3		101.3	102.6	106					A2	70.7	72.8	88.48
		A2		110.1	100.1	106.8		117.4	125.9	130.3		106.8	105.4	109.3					A3	98.6	103.72	42.33
		A3		101	109.4	112.5		102.9	129.7	141.8		110.2	124.7	129.8
																		8	A1	77.3	83.56	50.57
8		A1		112	109.4	112.3		141.8	138.7	151		103.5	114	125.4					A2	86	53.95	57.05
		A2		122.1	133.4	132.4		114.2	108.3	114.6		109.6	112.8	134.6					A3	56.4	71.68	59.91
		A3		123.6	125.8	131.3		151.9	165.3	174.9		109.9	113.1	176.2

## Sheet: Raw data eNOS
Animal	Ponceau	eNOS	eNOS/Ponceau		Sample	eNOS/Ponceau
SC1	65699841	21023640	1.15649		SC1	1.15649			SC1 - MI2 - HI2		SC4 - MI4 - HI3		SC5 - MI5 - HI4
MI2	50705285	23969276	1.70845		SC2	0.658517
HI2	61956306	12227983	0.713295		SC3	1.34148
SC4	83817377	30385518	1.31018		SC4	1.31018
MI4	63623305	21769983	1.23664		SC5	0.533322
HI3	66044134	14648276	0.80159		SC6	1.02297
SC5	61191549	9029861	0.533322		SC7	1.03688
MI5	78502013	11614841	0.534727		SC8	0.940146
HI4	69554134	17889711	0.929566		MI1	2.13567					Representative
SC6	79269670	20755882	1.02297		MI2	1.70845			SC6 - MI6 - HI5		SC7 - MI7 - HI7		SC8 - MI8 - HI8
MI6	67588206	8554790	1.70482		MI3	0.731766
HI5	55648599	15948468	1.81382		MI4	1.23664
SC7	54015841	18740740	1.03688		MI5	0.534727
MI7	49702649	34631811	2.51741		MI6	1.70482
HI7	55619427	25249205	1.64082		MI7	2.51741
SC8	58694962	18926690	0.940146		MI8	0.602555
MI8	67714670	5110841	0.602555		HI1	2.39311
HI8	69975084	4548619	0.246018		HI2	0.713295
SC2	138016014	6196104	0.658517		HI3	0.80159			SC2 - MI1 - HI1		SC3 - MI3 - HI6
MI1	125195562	18228246	2.13567		HI4	0.929566
HI1	136711186	22304347	2.39311		HI5	1.81382
SC3	130965805	11977468	1.34148		HI6	0.334524
MI3	143734307	7170589	0.731766		HI7	1.64082
HI6	127586588	2909740	0.334524		HI8	0.246018
